# Supplementary material for: Experiences of caregivers and healthcare providers regarding health services for children with Down syndrome in Karachi; Pakistan
Source: PLOS Glob Public Health. 2026 Apr 30;6(4):e0006225. doi: 10.1371/journal.pgph.0006225 (PMC13132430; doi:10.1371/journal.pgph.0006225)
Supplement: S1 Data — (ZIP) [file pgph.0006225.s001.zip]

Archive with 7 entries (6 files):
- Minimal Anonymized Data  transcripts/
- Minimal Anonymized Data  transcripts/Caregiver-CG2- For PlOS.docx
- Minimal Anonymized Data  transcripts/caregivers-CG1-  For PLOS.docx
- Minimal Anonymized Data  transcripts/Healthcare provider PH1-for PLOS.docx
- Minimal Anonymized Data  transcripts/Healthcare provider-PH2-For PLOS.docx
- Minimal Anonymized Data  transcripts/Healthcare Provider-TH1-For PLOS.docx
- Minimal Anonymized Data  transcripts/Healthcare Provider-TH2 for PLOS.docx
